# Supplementary material for: Toxicity Screening of Fungal Extracts and Metabolites, Xenobiotic Chemicals, and Indoor Dusts with In Vitro and Ex Vivo Bioassay Methods
Source: Pathogens. 2024 Feb 29;13(3):217. doi: 10.3390/pathogens13030217 (PMC10974995; doi:10.3390/pathogens13030217)
Supplement: Supplementary file 1 [file pathogens-13-00217-s001.zip]

Archive with 1 entries (1 files):
- pathogens-2868403-supplementary.pdf
